# Supplementary material for: Olfactory Regeneration with Nasally Administered Murine Adipose-Derived Stem Cells in Olfactory Epithelium Damaged Mice
Source: Cells. 2023 Feb 27;12(5):765. doi: 10.3390/cells12050765 (PMC10001053; doi:10.3390/cells12050765)
Supplement: Supplementary file 1 [file cells-12-00765-s001.zip]

Archive with 1 entries (1 files):
- cells-2218627-supplementary.pdf
